# Supplementary material for: PPARγ activation rescues oxidative stress-induced embryonic arrest by suppressing Wnt/β-catenin signaling via GSK3β upregulation
Source: iScience. 2026 Jan 30;29(3):114870. doi: 10.1016/j.isci.2026.114870 (PMC12924746; doi:10.1016/j.isci.2026.114870)
Supplement: Table S1. Primers used for quantitative real-time PCR in this study. A.) Forward and reverse primer sequences for each target gene [file mmc2.xlsx]

## Sheet: Sheet1
GENE	Primer	Sequence (5' -> 3')
GAPDH	Forward Primer	AGGTCGGTGTGAACGGATTTG
	Reverse Primer	TGTAGACCATGTAGTTGAGGTCA
PPARγ	Forward Primer	GGAAGACCACTCGCATTCCTT
	Reverse Primer	GTAATCAGCAACCATTGGGTCA
β-Catenin	Forward Primer	ATGGAGCCGGACAGAAAAGC
	Reverse Primer	TGGGAGGTGTCAACATCTTCTT
GSK3β	Forward Primer	ATGGCAGCAAGGTAACCACAG
	Reverse Primer	TCTCGGTTCTTAAATCGCTTGTC
